# Supplementary material for: Based on HIF-1α/Wnt/β-Catenin Pathway to Explore the Effect of Qingshen Granules on Chronic Renal Failure Patients: A Randomized Controlled Trial
Source: Evid Based Complement Alternat Med. 2019 Jul 2;2019:7656105. doi: 10.1155/2019/7656105 (PMC6633969; doi:10.1155/2019/7656105)
Supplement: Supplementary Materials — which were submitted along with our manuscript were the original data of our article. TCM syndrome scores, serum creatinine, E-cadherin, α-SMA, HIF-1α, Wnt1, and β-catenin. [file 7656105.f1.xlsx]

## Sheet: General information
Treatment group	Gender	years	Basic disease	Stage
	female	55	CGN	CKD4
	female	65	HN	CKD4
	male	48	CGN	CKD4
	male	40	HN	CKD3
	male	46	CGN	CKD4
	female	32	CGN	CKD3
	male	54	CGN	CKD4
	male	58	HN	CKD3
	female	48	HN	CKD3
	female	42	CGN	CKD3
	female	68	CGN	CKD5
	male	51	CGN	CKD4
	female	50	HN	CKD3
	male	51	CGN	CKD4
	male	45	CGN	CKD4
	male	47	HN	CKD3
	female	48	PK	CKD3
	female	65	CGN	CKD4
	male	73	CGN	CKD5
	female	60	HN	CKD5
	female	42	CGN	CKD4
	male	67	CGN	CKD5
	male	39	CGN	CKD4
	female	43	CGN	CKD5
	male	56	PK	CKD3
	male	54	HN	CKD3
	female	36	CGN	CKD3
	female	57	HN	CKD4
	male	61	HN	CKD5
	female	41	CGN	CKD3
	male	43	CGN	CKD3
	male	59	CGN	CKD5
	female	36	CGN	CKD3
	male	66	HN	CKD5
	male	67	CGN	CKD5
	male	39	HN	CKD3
	female	53	CGN	CKD4
	male	56	HN	CKD3
	male	56	CGN	CKD3
	female	66	HN	CKD5
mean	male22	52.075
SD	female 18	10.4253
Control group	Gender	years
	female	67	HN	CKD5
	female	55	CGN	CKD5
	male	46	CGN	CKD3
	male	48	CGN	CKD4
	female	39	CGN	CKD3
	male	54	CGN	CKD5
	male	46	CGN	CKD4
	female	50	CGN	CKD4
	female	67	HN	CKD5
	male	48	CGN	CKD3
	female	47	CGN	CKD3
	male	68	HN	CKD5
	male	53	HN	CKD3
	female	39	CGN	CKD3
	female	40	CGN	CKD3
	male	44	CGN	CKD5
	female	66	HN	CKD3
	male	59	HN	CKD4
	male	57	HN	CKD3
	male	64	HN	CKD4
	female	63	HN	CKD4
	male	62	HN	CKD4
	male	38	CGN	CKD3
	female	58	HN	CKD3
	female	51	CGN	CKD4
	male	49	CGN	CKD3
	female	60	HN	CKD4
	male	43	CGN	CKD3
	male	55	PK	CKD5
	female	39	CGN	CKD3
	female	52	PK	CKD3
	male	54	PK	CKD5
	female	40	CGN	CKD4
	female	41	CGN	CKD4
	male	59	HN	CKD4
	female	57	HN	CKD4
	female	64	HN	CKD5
	female	62	HN	CKD4
	male	62	HN	CKD4
	female	48	CGN	CKD3
mean	male19	52.85
SD	female21	9.16109

## Sheet: TCM syndrome scores
Treatment group	pre	post	d		Control group	pre	post	d
	14	8	6			13	11	2
	13	5	8			12	11	1
	14	5	9			14	13	1
	12	7	5			13	11	2
	13	6	7			14	13	1
	12	5	7			13	10	3
	13	5	8			13	10	3
	14	6	8			14	13	1
	15	5	10			14	13	1
	14	5	9			15	14	1
	13	4	9			15	13	2
	13	5	8			12	10	2
	14	3	11			14	11	3
	12	4	8			13	13	0
	14	5	9			15	14	1
	14	6	8			12	11	1
	15	4	11			13	11	2
	13	5	8			14	13	1
	12	5	7			13	12	1
	13	6	7			13	10	3
	13	4	9			14	13	1
	14	4	10			13	12	1
	13	6	7			15	14	1
	13	5	8			16	13	3
	11	5	6			13	10	3
	13	6	7			13	12	1
	14	5	9			14	13	1
	13	4	9			14	12	2
	14	8	6			14	11	3
	15	4	11			13	12	1
	12	5	7			15	13	2
	13	1	12			14	13	1
	14	8	6			13	12	1
	15	6	9			14	13	1
	13	5	8			13	13	0
	14	3	11			15	14	1
	12	4	8			12	11	1
	14	5	9			13	11	2
	14	6	8			14	13	1

## Sheet: serum creatinine
Treatment group	pre		post				Control group	pre		post
1	305.61		270.38					228.12		230.88
2	419.28		381.47					336.74		335.59
3	448.53		399.26					312.09		315.78
4	463.55		392.57					355.43		357.54
5	512.47		461.93					468.85		469.65
6	480.36		413.27					429.91		430.33
7	353.71		282.36					400.21		403.87
8	382.92		310.45					298.88		288.81
9	363.44		341.87					304.54		304.83
10	318.09		261.55					479.82		472.69
11	324.59		279.01					410.03		400.49
12	333.82		297.09					366.67		373.25
13	390.97		311.87					357.71		358.23
14	405.81		373.21					409.59		410.96
15	416.49		355.99					418.11		422.93
16	436.12		396.22					432.01		426.19
17	409.01		351.69					488.07		489.99
18	422.19		368.31					486.99		487.31
19	450.37		402.01					357.91		358.38
20	299.22		276.51					467.33		392.76
21	493.18		466.38					470.15		378.79
22	319.63		249.03					461.09		313.28
23	430.26		388.62					473.22		258.98
24	425.08		389.59					503.36		315.19
25	479.31		392.76					334.47		335.88
26	396.95		378.79					299.87		301.48
27	391.82		313.28					287.93		288.09
28	310.47		258.98					396.79		392.76
29	371.24		315.19					499.04		378.79
30	368.55		333.51					398.76		313.28
31	369.71		320.04					266.23		258.98
32	392.27		351.18					491.69		315.19
33	357.11		299.98					490.87		493.23
34	250.28		212.88					332.91		333.19
35	422.19		368.31					334.47		335.88
36	450.37		402.01					299.87		301.48
37	299.22		276.51					287.93		288.09
38	493.18		466.38					396.79		400.94
39	319.63		249.03					499.04		500.21
40	371.24		315.19					398.76		401.71
mean	391.206		341.866					393.306		365.897
standard deviation	62.9341		63.2653					77.797		70.7016

## Sheet: eGFR
Treatment group	pre		post				Control group	pre		post
	14.19		16.46					19.24		18.97
	9.03		10.12					11.6		11.65
	12.44		14.32					18.36		18.1
	12.65		15.46					17.93		17.8
	10.74		12.17					8.89		8.87
	9.66		11.58					13.95		13.93
	15.89		20.87					13.96		11.54
	14.04		18.09					23.72		24.72
	12.09		13.02					14.76		14.75
	14.82		18.77					8.7		8.86
	15.95		19.15					13.87		14.27
	17.41		20.04					15.98		15.64
	10.91		14.34					12.33		12.3
	15.82		17.51					10.1		10.06
	13.88		16.8					14.43		14.23
	12.96		14.55					10.38		10.55
	10.48		12.58					8.71		8.67
	11.86		13.98					11.83		11.82
	13.75		15.78					15.13		15.1
	14.06		15.47					8.37		8.43
	10.11		10.81					7.92		7.96
	16.4		22.17					10.08		9.99
	13.93		15.76					10.57		14.09
	11.12		12.35					11.61		19.38
	10.85		13.81					12.46		15.48
	16.25		17.2					17.19		16.59
	12.01		15.74					21.11		21.1
	13.73		17.1					13.26		13.09
	14.27		17.39					9.16		9.13
	12.49		14.09					15.71		15.57
	16.28		19.38					18.76		18.32
	13.54		15.48					8.16		8.19
	13.44		16.59					9.95		9.89
	22.19		26.95					18.87		18.85
	16.25		17.2					12.46		12.4
	12.01		15.74					17.19		14.09
	13.73		17.1					21.11		19.38
	14.27		17.39					13.26		15.48
	12.49		14.09					9.16		16.59
	11.12		12.35					15.71		15.57
mean	13.4778		15.9938					13.6485		14.035
standard deviation	2.50624		3.24991					4.11243		4.04389

## Sheet: E-cadherin
Treatment group	pre		post				Control group	pre		post
	1940.62		1716.91					1448.56		1380.66
	2662.43		2422.33					2138.3		2006.83
	2848.17		2535.3					1981.3		1888.36
	2943.54		2492.82					2256.98		2138.09
	3254.18		2933.26					2977.2		2808.51
	3050.29		2624.26					2729.93		2573.37
	2246.06		1792.99					2541.33		2415.14
	2431.54		1971.36					1897.89		1727.09
	2307.84		2170.87					1933.83		1822.88
	2019.87		1660.84					3046.86		2826.68
	2061.15		1771.71					2603.69		2394.93
	2119.76		1886.52					2328.35		2232.03
	2482.66		1980.37					2271.46		2142.22
	2576.89		2369.88					2600.9		2457.54
	2644.71		2260.54					2655		2529.12
	2769.36		2516					2743.63		2548.62
	2597.21		2233.23					3099.24		2930.14
	2680.91		2338.77					3092.39		2714.11
	2859.85		2552.76					2272.73		2143.11
	3122.23		1755.84					2967.55		2805.46
	3131.69		2961.51					2985.45		2798.76
	2029.65		1581.34					2927.92		2777.05
	2732.15		2467.74					3004.95		2838.83
	2699.26		2473.9					3196.34		2980.25
	3043.62		2494.03					2123.89		2008.56
	2520.63		2405.32					1904.17		1802.85
	2488.06		1989.32					1828.36		1722.78
	3122.23		1644.52					2519.62		2397.62
	2357.37		2001.46					3168.9		2991.26
	2340.29		2117.79					2532.13		2402.23
	2347.66		2032.25					1690.56		1623.75
	2490.91		2230					3122.23		2930.44
	2267.65		1904.87					3117.02		2949.52
	1589.29		1351.79					2113.98		1992.48
	2859.85		2552.76					2927.92		2777.05
	1900.05		1755.84					3004.95		2838.83
	3131.69		2961.51					3196.34		2980.25
	1971.49		1644.52					2123.89		2008.56
	2357.37		2001.46					1904.17		1802.85
	2340.29		2117.79					1828.36		1722.78
mean	2533.51		2166.91					2520.21		2370.79
standard deviation	404.448		398.643					505.775		468.006

## Sheet: α-SMA
Treatment group	pre		post				Control group	pre		post
	24.62		17.91					24.56		18.66
	26.43		22.33					28.3		26.83
	28.17		25.3					21.3		18.36
	29.54		22.82					26.98		24.09
	32.18		23.26					29.2		28.51
	30.29		24.26					29.93		27.37
	22.06		17.99					25.33		21.14
	24.54		19.36					18.89		17.09
	23.84		17.87					19.83		18.88
	20.87		16.84					30.86		28.68
	20.15		17.71					26.69		23.93
	21.76		18.52					23.35		22.03
	24.66		19.37					22.46		21.22
	25.89		23.88					26.9		24.54
	26.71		22.54					25		22.12
	27.36		21					27.63		25.62
	25.21		22.23					30.24		23.14
	26.91		23.77					32.39		24.11
	28.85		22.76					27.73		24.11
	19.05		17.84					29.55		28.46
	31.69		21.51					25.45		22.76
	20.65		18.34					29.92		27.05
	27.15		24.74					34.95		28.83
	26.26		24.9					31.34		28.25
	30.62		24.03					21.89		20.56
	25.63		24.32					19.17		18.85
	31.23		19.32					18.36		17.78
	37.02		16.52					25.62		23.62
	21.98		21.46					31.9		29.26
	29.92		21.79					25.13		24.23
	30.95		20.25					16.56		14.75
	31.34		20					31.23		28.44
	22.65		14.87					37.02		29.52
	15.29		13.79					21.98		19.48
	28.85		22.76					29.92		27.05
	19.05		15.84					30.95		28.83
	31.69		21.51					31.34		28.25
	19.49		14.52					21.89		20.56
	23.37		20.46					19.17		18.85
	23.29		21.79					18.36		17.78
mean	25.9303		20.507					26.2318		23.5897
standard deviation	4.60542		3.10099					5.04293		4.1668

## Sheet: HIF-1α
Treatment group	pre		post				Control group	pre		post
	1.56		0.78					1.78		1.11
	1.76		0.87					2.62		1.76
	1.54		0.67					1.64		1.32
	1.32		0.65					1.76		1.42
	1.87		0.97					1.94		1.21
	1.23		0.68					1.23		1.23
	1.46		0.77					1.46		1.42
	1.94		0.78					1.94		1.35
	1.78		0.79					1.78		1.57
	2.62		0.55					2.62		1.66
	1.64		0.89					1.64		1.76
	1.76		0.54					1.76		1.32
	1.68		0.56					1.68		1.42
	1.88		0.44					1.64		1.21
	1.47		0.43					1.76		1.23
	1.32		0.45					1.94		1.32
	1.87		0.77					1.23		1.42
	1.23		0.78					1.46		1.21
	1.46		0.79					1.94		1.57
	1.94		0.55					1.78		1.66
	1.78		0.89					1.94		1.76
	2.62		0.54					1.78		1.32
	1.64		0.56					2.62		1.42
	1.76		0.44					1.64		1.42
	1.94		0.79					1.76		1.21
	1.78		0.55					1.68		1.23
	2.62		0.89					1.88		1.42
	1.64		0.54					1.47		1.35
	1.76		0.56					1.64		1.23
	1.68		0.44					1.76		1.42
	1.88		0.45					1.68		1.35
	1.47		0.77					1.94		1.76
	1.68		0.78					1.23		1.32
	1.88		0.79					1.46		1.42
	1.47		0.55					1.94		1.42
	1.32		0.89					1.78		1.35
	1.87		0.54					1.94		1.23
	1.23		0.56					1.78		1.42
	1.46		0.44					1.55		1.35
	1.94		0.79					1.64		1.35
mean	1.71875		0.66175					1.76775		1.398
standard deviation	0.33808		0.161037					0.313741		0.170643

## Sheet: Wnt1
Treatment group	pre		post				Control group	pre		post
	375.838		290.517					374.634		374.969
	411.079		338.286					412.02		411.621
	452.806		371.503					451.238		452.426
	503.377		440.355					502.416		501.33
	328.363		278.254					327.861		328.96
	368.697		313.536					369.242		369.963
	324.178		276.136					321.577		322.171
	337.968		265.467					339.247		340.523
	482.679		398.382					480.28		480.716
	364.839		301.735					360.236		359.632
	334.149		278.249					336.468		337.265
	438.963		370.764					440.263		440.863
	452.806		382.503					450.201		451.082
	456.344		388.325					456.874		457.163
	380.3		315.401					378.31		376.214
	339.88		249.676					341.278		340.472
	466.708		416.409					461.416		462.538
	433.049		373.544					436.249		436.761
	374.493		298.261					371.296		372.095
	294.337		228.435					297.931		296.917
	331.374		261.254					333.478		334.17
	370.628		312.424					372.126		373.532
	565.643		493.345					569.244		568.91
	302.719		231.525					302.905		302.633
	258.776		201.534					260.715		261.312
	409.497		354.477					407.592		408.291
	296.22		237.321					293.624		292.084
	349.456		294.154					351.426		352.147
	281.184		221.186					284.638		285.235
	317.548		264.446					313.619		314.282
	253.934		198.524					255.632		256.431
	595.285		531.342					594.381		593.246
	242.854		184.237					243.655		244.053
	429.111		377.182					430.213		430.873
	370.628		312.424					436.249		436.761
	565.643		493.345					371.296		372.095
	302.719		231.525					297.931		296.917
	258.776		201.534					333.478		334.17
	409.497		354.477					372.126		373.532
	296.22		237.321					569.244		568.91
mean	378.214		314.233					382.565		382.832
standard deviation	88.0685		85.8037					85.4821		85.3781

## Sheet: β-catenin
Treatment group	pre		post				Control group	pre		post
	463.245		421.355					461.015		460.236
	460.057		409.358					468.952		466.963
	447.392		402.195					483.091		474.29
	467.892		420.911					468.991		469.091
	462.015		412.925					462.941		462.945
	449.028		403.022					469.907		470.998
	453.148		411.838					472.432		464.939
	455.079		405.277					465.379		467.278
	476.064		431.054					472.963		473.925
	480.145		435.045					472.155		473.953
	463.719		421.717					464.019		466.916
	453.728		413.225					453.628		455.224
	458.733		403.131					471.136		471.937
	472.136		433.237					430.533		431.632
	465.727		422.322					465.327		465.627
	452.448		402.941					442.05		437.16
	468.907		423.817					468.015		469.215
	473.238		430.135					470.232		470.335
	479.231		436.032					466.23		469.832
	476.759		429.158					496.953		492.152
	481.943		439.143					451.144		452.243
	440.215		396.014					438.624		439.926
	443.505		399.905					443.906		457.803
	476.392		435.19					435.1		437.198
	475.766		420.564					485.685		486.49
	468.313		419.913					492.017		490.927
	445.608		399.505					445.807		445.897
	445.479		401.279					447.27		446.172
	480.958		428.15					470.258		473.359
	457.925		420.323					457.128		458.537
	478.192		423.091					468.592		470.102
	439.125		391.025					449.326		451.668
	454.907		409.202					454.007		456.233
	483.299		435.198					478.897		477.798
	443.505		399.905					464.019		466.916
	476.392		435.19					453.628		455.224
	475.766		420.564					471.136		471.937
	468.313		419.913					430.533		431.632
	445.608		399.505					465.327		465.627
	445.479		401.279					442.05		437.16
均数	462.635		416.589					461.76		462.187
标准差	13.6021		13.6031					15.7764		15.1263
